# Supplementary material for: Application of Host-Depleted Nanopore Metagenomic Sequencing in the Clinical Detection of Pathogens in Pigs and Cats
Source: Animals (Basel). 2023 Dec 13;13(24):3838. doi: 10.3390/ani13243838 (PMC10741237; doi:10.3390/ani13243838)
Supplement: Supplementary file 1 [file animals-13-03838-s001.zip]

Archive with 1 entries (1 files):
- animals-2723044-supplementary.pdf
